# Supplementary material for: Risk Factors Related to Resting Metabolic Rate-Related DNAJC6 Gene Variation in Children with Overweight/Obesity: 3-Year Panel Study
Source: Nutrients. 2024 Dec 23;16(24):4423. doi: 10.3390/nu16244423 (PMC11676649; doi:10.3390/nu16244423)
Supplement: Supplementary file 1 [file nutrients-16-04423-s001.zip]

Archive with 1 entries (1 files):
- nutrients-3336427-supplementary.pdf
